# Supplementary material for: Genome-Wide Identification and Expression Analysis of the TGA Gene Family in Banana (Musa nana Lour.) Under Various Nitrogen Conditions
Source: Int J Mol Sci. 2025 Feb 28;26(5):2168. doi: 10.3390/ijms26052168 (PMC11900138; doi:10.3390/ijms26052168)
Supplement: Supplementary file 1 [file ijms-26-02168-s001.zip]

Archive with 3 entries (3 files):
- Supplementary FigureS1:Motif identification information..pdf
- Supplementary FigureS2:MaTGA proteins interaction prediction.pdf
- Table S1 Primer information for qRT-PCR..xlsx
