# Supplementary material for: Genome-Wide Identification and Expression Analysis of the TGA Gene Family in Banana (Musa nana Lour.) Under Various Nitrogen Conditions
Source: Int J Mol Sci. 2025 Feb 28;26(5):2168. doi: 10.3390/ijms26052168 (PMC11900138; doi:10.3390/ijms26052168)
Supplement: Supplementary file 1 [file ijms-26-02168-s001.zip › Table S1 Primer information for qRT-PCR..xlsx]

## Sheet: qPCR primers
Table S1 Primer information for qPCR
Gene name	Forward primer sequence (5'- 3')	Reverse primer sequence (5'- 3')
MaActin	CTTAGCACTTTCCAGCAGATG	ACACCAAAAAACTACCCCGAC
MaTGA1	CCAACAGGGCATCTTCATT	TGCTCTTCCAGCCAACG
MaTGA2	CCCCGACGGCAATCTT	CCTAAACCCACCCATCCAC
MaTGA3	CGGTCGCTTGCTGATACTG	AGGCGGCTGTGATACTCG
MaTGA6	CAATGGGAAAACTTGGAACTC	CGCTCGTGCCGACTGA
MaTGA7	GGGGCATCATCAATCGTAG	TTGTTTGCTTCTTGGTCGTAT
MaTGA8	CATGGGAAAGTTGGAGGC	GAAGGCGTTGGAAATAGTCA
MaTGA9	GATGGCTTGAAGAACATAACCG	CCTTGGCAGCAACACCCT
MaTGA12	TGGCAAACGAGGGGAGT	GGCTGCGAAGGGAAAAT
MaTGA13	GCAGGTGTCGGTGGGTT	GCTCGGCAGGGGTCAT
MaTGA14	CCGACTTCGCTTGTTTCTC	GCCTCCAAAACCCCAGA
MaTGA15	CAGGGATTGCTGCTTTTGA	TGCTGTGATTGCTTTTATTCG
MaTGA16	CCGCCAGGCTGATAACTT	GCCAACACTGTCATCTCCAAT
MaTGA17	ATGGCGATGGGGAAACT	CGTGCAGACTGACGGGTA
MaTGA18	CAGCAAGGGACGGAAAAG	CGGAACTGATAGCCGCATT

## Sheet: qPCR different tissue parts
	root			stems			leaf			flowers			fruit
TGA1	1.20025	0.974905	0.854607	0.010623	0.0130784	0.00912053	1.06437	0.784584	1.20581	0.0690284	0.0508832	0.049836	0.0524347	0.0598156	0.0466062
TGA3	0.97942	0.82932	1.23114	0.00734002	0.00713931	0.00728932	0.278677	0.324585	0.290511	0.0112807	0.0119239	0.0158431	0.583714	0.559936	0.445449
TGA6	1.08673	0.913831	1.00696	0.220676	0.241484	0.183011	5.05134	4.18918	4.24766	0.721965	0.539614	0.716978	1.59475	1.10445	1.39797
TGA7	1.05946	0.961483	0.981686	0.0879808	0.0898295	0.0942955	1.29235	1.23971	1.47427	0.00324702	0.00324702	0.00446642	0.100598	0.132739	0.118805
TGA8	1.13027	0.886791	0.997692	0.183858	0.260015	0.138376	4.06522	4.47949	4.9703	0.144252	0.12385	0.172739	2.58471	2.37841	2.8481
TGA9	1.05214	0.825496	1.15136	0.335256	0.283876	0.240371	3.20428	3.24901	3.78423	0.791869	0.831238	0.928731	0.385998	0.468677	0.585064
TGA14	1.07177	0.895025	1.04247	0.291183	0.277392	0.248273	2.80241	2.43964	3.15287	1.18921	1.29235	1.07177	0.770215	0.780967	0.954842
TGA15	1.0163	1.06683	0.922316	0.189903	0.219658	0.243726	2.28153	2.53151	2.34567	0.120185	0.204948	0.133354	2.34026	2.21402	2.05148
TGA17	0.911722	0.93088	1.17827	0.133662	0.185137	0.168016	3.39482	4.26733	4.57361	0.286512	0.274841	0.231112	0.554785	0.668964	0.578344
TGA18	1.19196	1.08172	0.775572	0.0280342	0.0235739	0.0229293	2	1.82766	2.12874	0.1966	0.212176	0.213652	0.315709	0.239263	0.269184

## Sheet: 3d
	BX3D-0			BX3D-20			BX3D-70			BX3D-100
TGA1	1.34723	0.80107	0.926588	5.20537	7.26015	4.89056	11.7127	10.9283	13.9288	4.71307	5.26585	4.64818
TGA2	0.918064	1.09936	0.990801	3.35582	4.94739	4.55252	6.61924	4.21831	4.94739	2.7007	2.77663	2.19365
TGA3	0.990801	1.12246	0.899171	3.00355	3.57184	4.21831	5.33936	6.75833	5.26585	2.14851	2.59068	2.33486
TGA6	0.754364	1.2086	1.09682	1.37872	1.7211	1.94981	1.62826	1.80667	1.88339	0.993092	1.19748	0.939523
TGA7	0.952638	1.19748	0.876606	2.18859	2.31338	2.28153	4.92458	3.63008	3.73213	2.35653	2.24492	2.21402
TGA8	1.08925	0.961483	0.954842	2.75745	2.57279	2.51984	4.7349	5.59188	5.03968	2.31338	1.6358	1.89212
TGA9	1.06683	0.922316	1.0163	1.217	1.46747	1.47768	1.65099	2.07532	2.23974	1.52626	1.20581	1.27456
TGA12	0.95705	1.18646	0.880666	7.76328	5.76239	6.09095	26.6611	25.223	22.2644	5.86989	5.29024	7.02907
TGA13	0.856584	1.21982	0.95705	1.33484	1.70133	1.66632	2.47369	2.16845	2.65124	1.00231	0.988514	1.11214
TGA14	0.950439	1.05458	0.997692	0.690956	0.527289	0.509328	0.549681	0.502316	0.408007	0.604299	0.808508	0.442372
TGA15	0.997692	1.04006	0.963707	1.62076	1.8489	2.16845	3.6978	3.10947	2.59668	1.7211	1.48796	1.43727
TGA16	1.1434	0.948246	0.922316	4.20858	5.00487	5.29024	6.42338	7.79924	8.59402	2.86791	2.8481	2.54912
TGA17	1.02574	0.97716	0.997692	1.31646	1.79834	1.5874	2.86129	3.19688	2.37293	1.49831	1.50873	1.55114
TGA18	1.08172	0.749154	1.23399	4.93597	4.83439	4.54202	9.33942	8.01851	7.07796	1.94531	2.42839	2.94854
